# Supplementary material for: A comprehensive analysis of the prognostic value and immune infiltration of low expression DBT in clear cell renal cell carcinoma
Source: Front Pharmacol. 2022 Oct 10;13:1002588. doi: 10.3389/fphar.2022.1002588 (PMC9589218; doi:10.3389/fphar.2022.1002588)
Supplement: Supplementary file 1 [file Table1.xlsx]

## Sheet: Sheet1
Table 1 Correlation analysis between DBT and markers of immune cells in TIMER2.0 and GEPIA
Cell Type	Gene Symbol	None		Purity		Tumor		Normal
		Cor	P	Cor	P	Cor	P	Cor	P
CD8+T cell	CD8A	-0.0583271	0.178707	-0.034512	0.459778	-0.031	0.48	-0.46	***
	CD8B	-0.0997577	*	-0.0810508	0.0821455	-0.059	0.17	-0.41	***
Th1 cell	TBX21	0.0345645	0.425707	0.0603344	0.195978	0.013	0.77	-0.35	**
	STAT4	-0.0580721	0.180675	-0.030858	0.508671	-0.031	0.48	-0.33	**
	IL12RB2	0.142023	**	0.136508	**	0.18	***	0.099	0.41
	IL27RA	-0.0367184	0.397428	-0.0118534	0.799633	-0.044	0.32	-0.21	0.082
	STAT1	0.294474	***	0.315868	***	0.27	***	0.055	0.65
	IFN-γ(IFNG)	-0.0992522	*	-0.0861931	0.0644487	-0.05	0.25	-0.32	**
	TNF-α(TNF)	0.0325209	0.453714	0.047695	0.306849	0.074	0.092	-0.079	0.51
Th2 cell	GATA3	-0.0555691	0.200164	-0.0385858	0.408503	0.023	0.6	0.41	***
	STAT6	0.454536	***	0.438243	***	0.32	***	-0.066	0.58
	STAT5A	0.165719	***	0.202821	***	0.22	***	0.045	0.71
	IL13	-0.223484	***	-0.170823	***	-0.13	**	-0.23	0.05
	CCR3	0.0723589	0.095157	0.106	*	0.07	0.11	0.07	0.11
Th17 cell	STAT3	0.574263	***	0.597494	***	0.58	***	0.19	0.12
	IL-17A	-0.108359	*	-0.0737381	0.11386	-0.087	*	-0.067	0.58
Tfh	BCL6	0.159694	***	0.172831	***	0.22	***	-0.0083	0.95
	IL21	-0.0620477	0.152574	-0.0585016	0.209934	-0.026	0.56	-0.15	0.19
Treg	FOXP3	-0.219296	***	-0.19553	***	-0.2	***	-0.17	0.16
	IL2RA	0.102188	*	0.10788	*	-0.00081	0.99	-0.3	*
	CCR8	0.0486312	0.262388	0.0858115	0.0656441	0.048	0.27	-0.29	*
	STAT5B	0.683782	***	0.699122	***	0.63	***	0.31	**
	TGFβ(TGFB1)	0.0319107	0.462233	0.0132233	0.777056	-0.069	0.12	-0.27	*
T cell exhaustion	PD-1(PDCD1)	-0.205849	***	-0.182568	***	-0.097	*	-0.48	***
Dendritic cell	HLA-DPB1	0.0757159	0.0807365	0.099504	*	0.11	*	-0.39	***
	HLA-DQB1	0.0141813	0.743935	0.0366902	0.431927	-0.065	0.14	-0.23	0.05
	HLA-DRA	0.168572	***	0.198547	***	0.17	***	-0.3	*
	HLA-DPA1	0.177568	***	0.223174	***	0.24	***	-0.25	*
	BCDA-1(CD1C)	0.175766	***	0.223331	***	0.18	***	-0.29	*
	BDCA-4(NRP1)	0.515918	***	0.540267	***	0.56	***	-0.19	0.11
	CD11c(ITGAX)	-0.0698965	0.106975	-0.0549712	0.238809	-0.042	0.34	-0.31	**
	CD141	0.136648	**	0.160091	***	0.17	***	-0.26	*
B cell	CD19	-0.187957	***	-0.167089	***	-0.062	0.16	-0.37	**
	CD20	-0.075903	0.0799858	-0.0572829	0.219603	0.044	0.32	-0.12	0.32
	CD38	0.0813367	0.060586	0.101432	*	0.0013	0.98	-0.17	0.16
	CD79A	-0.224568	***	-0.22093	***	-0.18	***	-0.44	***
Monocyte	CD86	0.115377	**	0.147782	**	0.19	***	-0.22	0.059
	CD115(CSF1R)	0.193726	***	0.211498	***	0.21	***	-0.25	*
	CD14	-0.104252	*	-0.0964674	*	-0.039	0.38	-0.32	**
Neutrophil	CD11b	0.205675	***	0.221602	***	0.081	0.066	-0.23	*
	CD66b	0.105534	*	0.106974	*	0.04	0.36	0.055	0.64
	CCR7	-0.0841017	0.0523167	-0.0696926	0.135145	-0.075	0.086	-0.38	**
Macrophage	CD68	0.0808972	0.0620096	0.0780698	0.0940843	0.16	***	-0.3	**
	CD11b	0.205675	***	0.221602	***	0.081	0.066	-0.23	*
M1 Macrophage	INOS(NOS2)	0.324395	***	0.352431	***	0.18	***	-0.029	0.81
	IRF5	0.0243491	0.574746	0.050341	0.280759	0.072	0.1	0.057	0.63
	COX2(PTGS2)	0.0979707	*	0.112311	*	-0.0049	0.91	0.14	0.25
M2 Macrophage	CD163	0.27389	***	0.263503	***	0.049	0.26	-0.29	*
	VSIG4	0.12283	**	0.111679	*	0.067	0.13	-0.28	*
	MS4A4A	0.189228	***	0.198815	***	0.21	***	-0.27	*
Natural killer cell	KIR2DL1	0.0731773	0.091464	0.0715641	0.124945	0.06	0.17	-0.19	0.11
	KIR2DL3	0.0851904	*	0.0872384	0.0612659	0.048	0.28	-0.24	*
	KIR2DL4	-0.133617	**	-0.138029	**	-0.061	0.17	-0.25	*
	KIR3DL1	0.0988953	*	0.106728	*	0.069	0.12	-0.25	*
	KIR3DL2	-0.027958	0.51953	-0.00226962	0.961239	-0.018	0.68	-0.26	*
	KIR2DS4	0.0387544	0.371884	0.0462682	0.321561	0.022	0.62	-0.12	0.3
	CD7	-0.345125	***	-0.342107	***	-0.069	0.12	-0.56	***
	XCL1	-0.234486	***	-0.214482	***	-0.16	***	-0.35	**
